# Supplementary material for: Down-regulation of a cytokine secreted from peripheral fat bodies improves visual attention while reducing sleep in Drosophila
Source: PLoS Biol. 2020 Aug 3;18(8):e3000548. doi: 10.1371/journal.pbio.3000548 (PMC7426065; doi:10.1371/journal.pbio.3000548)
Supplement: S1 Data — (XLSX) [file pbio.3000548.s013.xlsx]

## Sheet: Figure 1
Figure 1B								Figure 1C								Figure 1F							Figure 1G														Figure 1H-K-L
	24h Feeding data							Day				Night				ZT	yw		upd2				Fly No	yw_day	yw_night	upd2_day	upd2_night									Fly No	yw_day	yw_night	upd2_day	upd2_night
Chamber No:	yw	upd2					Chamber No:	yw	upd2			yw	upd2				Mean	SEM	Mean	SEM			1	205.333	415.333	99.6672	509		Shapiro-Wilk test							1	14.2628	46.1407	8.7708	35.2493			Shapiro-Wilk normality test
																							2	317	466	22.6668	352.667									2	17.8992	43.9979	8.5667	40.2081				yw_day	yw_night	upd2_day	upd2_night
1	0.298182	0.152727					1	0.236364	0			0.0618182	0.152727			1	7.8485	1.1842	4.5309	1.0995			3	225.667	449.333	3.9996	314.666			yw_day	yw_night	upd2_day	upd2_night			3	14.0619	28.0833	6	14.5706			W	0.7331	0.9333	0.9838	0.9129
2	0.48	0.425455					2	0.454545	0.109091			0.0254545	0.316364			2	20.0808	1.7043	5.1852	1.1567			4	325	566	9	388.667		W	0.942	0.9596	0.7814	0.9344			4	20.6885	51.5321	4.25	18.5808			P value	<0.0001	0.0484	0.9363	0.0267
3	0.352727	0.352727					3	0.327273	0.0181818			0.0254545	0.334545			3	22.0101	1.6423	5.2469	1.016			5	449.666	604.333	36.3336	92.6664		P value	0.0776	0.2513	<0.0001	0.0884			5	18.5464	40.8532	9.5333	12.6667			Passed normality test (alpha=0.05)?	No	No	Yes	No
4	0.425455	0.134545					4	0.345455	0.0545455			0.08	0.08			4	25.9293	1.6248	6.8025	1.3804			6	314	432.667	24.9996	84.3336		Passed normality test (alpha=0.05)?	Yes	Yes	No	Yes			6	18.7558	55.4799	6.2333	8.2582			P value summary	****	*	ns	*
5	0.316364	0.08					5	0.254545	0.0181818			0.0618182	0.0618182			5	24.9697	1.719	6.5556	1.2324			7	340.667	471	35.0004	551.666		P value summary	ns	ns	****	ns			7	18.0397	29.1778	7.2222	32.3606
6	0.288636	0.279545						0.134091	0.0704546			0.154545	0.209091			6	27.6869	1.3989	6.0864	1.1428			8	160.333	419	231.667	556.333									8	14.5141	36.669	11.3574	35.9511
7	0.425	0.679545						0.143182	0.325			0.281818	0.354545			7	27.4949	1.5515	5.716	1.285			9	162.667	442.333	48.3336	533									9	15.1154	25.0984	13.2286	40.6046			Day time			Night time
8	0.325	0.326705						0.0977273	0.0880682			0.227273	0.238636			8	28.2222	1.5548	6.8765	1.1515			10	531	606.667	17.6664	407.333									10	46.6113	66.8889	9.3333	19.4491			Mann Whitney test			Unpaired t test
9		0.752273							0.161364				0.590909			9	25.899	1.5663	4.1728	0.7273			11	353.666	459	1.6668	137.666									11	20.5922	58.9683	5	18.0379			P value	<0.0001		P value	0.0001
																10	25.3333	1.5674	3.6296	0.7697			12	350	551.666	116.333	469									12	16.9735	37.963	8.7778	23.1754			Exact or approximate P value?	Exact		P value summary	***
Shapiro-Wilk normality test																11	21.6667	1.8006	3.1235	0.7622			13	261	471.667	6.3336	403.333		Day time			Night time				13	18.3952	29.4424	3.8333	18.0435			P value summary	****		Significantly different (P < 0.05)?	Yes
W	0.9254	0.877					Shapiro-Wilk test									12	26.6566	1.9651	2.2963	0.526			14	578.333	624.334	12.9996	192.334		Mann Whitney test			Unpaired t test				14			5.5333	8.771			Significantly different (P < 0.05)?	Yes		One- or two-tailed P value?	Two-tailed
P value	0.5657	0.2961					W	0.9497	0.8319			0.8595	0.9351			13	42.3535	1.5406	14.7284	1.6796			15	426.334	544.667	15	453.667		P value	<0.0001		P value	0.0151			15	26.6861	33.5994	4.9	28.545			One- or two-tailed P value?	Two-tailed		t, df	t=4.138, df=57
Passed normality test (alpha=0.05)?	Yes	Yes					P value	0.7082	0.0469			0.1188	0.5315			14	41.9596	1.7042	26.8765	2.329			16	424.333	536.333	16.6668	272.333		Exact or approximate P value?	Exact		P value summary	*			16	22.3828	44.9081	7.2083	13.2833			Sum of ranks in column A,C	1383 , 387
P value summary	ns	ns					Passed normality test (alpha=0.05)?	Yes	No			Yes	Yes			15	39.404	1.5308	30.1111	1.9448			17	111.667	349.333	36.9996	333		P value summary	****		Significantly different (P < 0.05)?	Yes			17	9.7371	22.5063	6.4556	20.6082			Mann-Whitney U	9		How big is the difference?
							P value summary	ns	*			ns	ns			16	37.4343	1.714	30.0988	1.8752			18	135.667	354	96.6672	381.334		Significantly different (P < 0.05)?	Yes		One- or two-tailed P value?	Two-tailed			18	16.6667	28.4569	8.9407	13.8318						Mean of column B	33.22
Unpaired t test																17	33.1818	1.7772	26.6667	1.7748			19	248	441	132.667	531.667		One- or two-tailed P value?	Two-tailed		t, df	t=2.505, df=58			19	18.0196	28.1167	8.6029	20.9882			Difference between medians			Mean of column D	21.09
P value	0.9077						Day				Night					18	37.0808	1.7803	26	1.9429			20	138.334	433	20.6664	342.334		Sum of ranks in column A,C	1412 , 418						20	12.7046	30.5011	6.3056	22.503			Median of column A	16.82, n=32		Difference between means (D - B) ± SEM	-12.12 ± 2.930
P value summary	ns						Mann Whitney test				Unpaired t test					19	37.2424	1.4906	26.6667	1.8708			21	157.667	401.666	160	419.666		Mann-Whitney U	40		How big is the difference?				21	12.9584	28.8572	7.3133	17.1417			Median of column C	7.313, n=27		95% confidence interval	-17.99 to -6.257
Significantly different (P < 0.05)?	No						P value	0.0077				P value	0.0446			20	39.4242	1.513	30.1728	1.8418			22	187.667	427.667	50.0004	531.334					Mean of column B	449.9			22	12.7417	27.4557	8.5227	19.7677			Difference: Actual	-9.507		R squared (eta squared)	0.231
One- or two-tailed P value?	Two-tailed						Exact or approximate P value?	Exact				P value summary	*			21	38.0606	1.7292	34.6173	1.9625			23	360.334	457	7.6668	280.333		Difference between medians			Mean of column D	373			23	18.7193	26.8939	6.1667	12.9528			Difference: Hodges-Lehmann	-9.262
t, df	t=0.1180, df=15						P value summary	**				Significantly different (P < 0.05)?	Yes			22	33.0101	1.7098	43.3827	1.9225			24	208	504	270	441.334		Median of column A	261.0, n=33		Difference between means (D - B) ± SEM	-76.83 ± 30.67			24	15.5667	32.4284	11.4585	18.2992						F test to compare variances
							Significantly different (P < 0.05)?	Yes				One- or two-tailed P value?	Two-tailed			23	35.2727	1.7431	45.8025	1.7854			25	195.334	376	71.3328	512.333		Median of column C	35.00, n=27		95% confidence interval	-138.2 to -15.44			25	12.4951	20.7278	9.6667	16.1871						F, DFn, Dfd	1.928, 31, 26
How big is the difference?							One- or two-tailed P value?	Two-tailed				t, df	t=2.192, df=15			24	35.4545	1.6467	37.9259	1.908			26	519.334	574	79.6668	372		Difference: Actual	-226		R squared (eta squared)	0.09764			26	28.4996	40.7029	10.5223	27.6434						P value	0.0914
Mean of column A	0.3639						Sum of ranks in column A,B	99 , 54															27	301.667	432.334	2.0004	208.333		Difference: Hodges-Lehmann	-208.7						27	12.8891	25.2702	3	11.8392						P value summary	ns
Mean of column B	0.3537						Mann-Whitney U	9				How big is the difference?											28	285.334	479.666							F test to compare variances				28	15.7615	30.7229								Significantly different (P < 0.05)?	No
Difference between means (B - A) ± SEM	-0.01020 ± 0.08643											Mean of column C	0.1148										29	121	164							F, DFn, Dfd	2.052, 26, 32			29	14.3632	16.8213
95% confidence interval	-0.1944 to 0.1740						Difference between medians					Mean of column D	0.2598										30	227	397							P value	0.0542			30	20.159	20.9175
R squared (eta squared)	0.0009268						Median of column A	0.2455, n=8				Difference between means (D - C) ± SEM	0.1451 ± 0.06619										31	224.666	280							P value summary	ns			31	14.3694	14.6073
							Median of column B	0.07045, n=9				95% confidence interval	0.003998 to 0.2862										32	295	320							Significantly different (P < 0.05)?	No			32	15.7389	14.8578
F test to compare variances							Difference: Actual	-0.175				R squared (eta squared)	0.2426										33	223.667	395											33	20.5222	24.2815
F, DFn, Dfd	11.03, 8, 7						Difference: Hodges-Lehmann	-0.1469
P value	0.0048											F test to compare variances
P value summary	**											F, DFn, Dfd	2.877, 8, 7
Significantly different (P < 0.05)?	Yes											P value	0.1817
												P value summary	ns
												Significantly different (P < 0.05)?	No

## Sheet: Figure2
		Figure 2A-C																																									Fig 2.D-F
																																													Genotype information
			Genotype information																																										Genetic control 1	w+; How 24B Gal4/+	w+; How 24B (F)x CS (M)
			Genetic control 1	w+; Yolk Gal4/+	w+; Yolk Gal4 (F)x CS (M)																																								Genetic control 2	w+; UAS upd2 RNAi/+	CS (F) x UAS upd2 RNAi (M)
			Genetic control 2	w+; UAS upd2 RNAi/+	CS (F) x UAS upd2 RNAi (M)																																								Experimental group	w+; How 24B>upd2Rnai	w+; How 24B (F)x UAS upd2 RNAi (M)
			Experimental group	w+; YolkGal4>upd2Rnai	w+; Yolk Gal4 (F)x UAS upd2 RNAi (M)
																																													Fig. 2D
			Fig. 2A										Fig. 2B									Fig. 2C
														Yolk_+		Upd2Rnai/+		YolkGal4>upd2Rnai																													Day time
			Chamber No:	Day time				Night time					ZT	MEAN	SEM	MEAN	SEM	MEAN	SEM																												24b	upd2_rnai_+	24b_upd2
				Yolk_+	Upd2Rnai/+	YolkGal4>upd2Rnai		Yolk_+	Upd2Rnai/+	YolkGal4>upd2Rnai			1	18.0972	2.0747	7.56	1.3935	6.1548	1.2303				Day time					Night time																			1.30606	0.306061	0.669697
			1	0.633333	0.306061	0.815152		0.0636364	0.136364	0.281818			2	27.5833	2.053	19.4667	1.7651	11.5476	1.353			Fly No	Yolk_+	Upd2Rnai/+	YolkGal4>upd2Rnai			Yolk_+	Upd2Rnai/+	YolkGal4>upd2Rnai			Shapiro-Wilk normality test														0.59697	0.506061	0.342424
			2	0.415152	0.506061	0.39697		0.1	0.154545	0.227273			3	33.1667	1.8016	28.6667	1.62	16.9167	1.4826			1	423.334	377.333	114.334			508	629.333	412.333				Day time			Night time										0.415152	0.342424	0.506061
			3	0.251515	0.342424	1.03333		0.136364	0.0272727	0.481818			4	37.1667	1.8114	33.3867	1.5527	22.7262	1.3393			2	199.333	297.667	331.667			487.667	547.333	599				Yolk_+	Upd2Rnai/+	YolkGal4>upd2Rnai	Yolk_+	Upd2Rnai/+	YolkGal4>upd2Rnai								0.39697	0.378788	0.49697
			4	0.610909	0.210909	0.356364		0.163636	0.2	0.236364			5	39.5	1.5474	36.1467	1.4811	26.4762	1.5204			3	161.666	122.333	301			379.667	517	494.333			W	0.9772	0.9162	0.9361	0.9588	0.9698	0.8962								0.415152	0.424242	0.660606
			5	0.701818	0.192727	0.701818		0.272727	0.163636	0.345455			6	39.625	1.5139	38.9067	1.1678	27.6548	1.1665			4	341	376.333	135.667			524	603	513.667			P value	0.8391	0.042	0.0882	0.4142	0.6408	0.0093								0.269697	0.451515	0.587879
			6	0.312727	0.392727	0.756364		0.272727	0.0545455	0.363636			7	37.5556	1.6569	36.84	1.1913	26.2738	1.282			5	332.666	219.667	116.666			473.333	538.667	512.333			Passed normality test (alpha=0.05)?	Yes	No	Yes	Yes	Yes	No								0.460606	0.730303	0.457576
			7	0.592727	0.665455	0.32		0.327273	0.0909091	0.236364			8	38.5972	1.5705	37.7467	1.333	31.1905	1.3473			6	136.333	195.334	372.667			515.666	529	626.666			P value summary	ns	*	ns	ns	ns	**								0.40303	0.40303
													9	31.3333	1.8099	30.4667	1.2548	21.9405	1.3871			7	257.333	285.334	200.666			534.667	552.334	532.667
													10	28.9167	2.1107	26.0533	1.64	16.75	1.3444			8	430.333	322.333	197			612.667	506.333	530.666
													11	19.2917	1.8641	14.0133	1.4369	10.6667	1.3588			9	251.333	147.334	296			483	529.667	465.667															Shapiro-Wilk normality test
			Shapiro-Wilk test										12	10.4306	1.6333	1.9733	0.4847	5.9524	1.0362			10	433.667	344	150.667			461.666	547.333	575.333															W	0.6634	0.8552	0.9444
			W	0.8961	0.9356	0.9075		0.9246	0.9544	0.8667			13	39.3056	1.8685	41.44	1.6364	42.8571	1.6559			11	371.666	426.334	120			574.667	591.334	491.666															P value	0.0009	0.1074	0.6785
			P value	0.3079	0.5992	0.3789		0.506	0.7691	0.1736			14	44.9306	1.8966	50.16	1.5319	47.2738	1.1924			12	271.667	329.333	261			439	626.333	556.333															Passed normality test (alpha=0.05)?	No	Yes	Yes
			Passed normality test (alpha=0.05)?	Yes	Yes	Yes		Yes	Yes	Yes			15	45.5833	1.7081	49.8	1.2846	44.0595	1.27			13	612.667	387	144			664.333	626	470															P value summary	***	ns	ns
			P value summary	ns	ns	ns		ns	ns	ns			16	42.1528	1.658	49.4133	1.1774	43.8571	1.4948			14	424.667	283.333	159.667			542.333	587.333	558
													17	40.4861	1.6179	46.3467	1.1618	42.131	1.406			15	279	370.333	167.333			521.666	540	588.667
													18	45.6806	1.7065	41.5867	1.8692	39.8571	1.5627			16	506.666	399.334	221			616.667	599	539.666
													19	44.6111	1.7151	44.2267	1.5325	39.619	1.3885			17	416.666	312.334	239			610.667	634.667	631.667
													20	46.0694	1.5218	47.7333	1.4631	43.9405	1.2598			18	433.333	283	156			412	616.667	359
													21	48.2083	1.6444	53.1067	1.1862	41.75	1.4831			19	331.667	312.667	291.334			627	642	222.667
													22	47.7222	1.4366	53.4133	0.8583	41.2024	1.3792			20	493.333	373.667	344.333			619.667	483.667	601.667															Day time
			Day time										23	47.4583	1.5858	49.0267	1.2097	41.9762	1.3947			21	262.333	294	321.667			496.667	588.667	459															Dunn's multiple comparisons test	Mean rank diff.	Significant?	Summary	Adjusted P Value
													24	46.3333	1.568	48.5067	1.1895	42.7976	1.2762			22	304	280	357.667			514.333	562.333	423.667															24b vs. upd2_rnai_+	1.25	No	ns	>0.9999
			Tukey's multiple comparisons test	Mean Diff.	95.00% CI of diff.	Significant?	Summary	Adjusted P Value														23	513.667	371	256.667			634	677.666	507.667															24b vs. 24b_upd2	-4.098	No	ns	0.7276
			yolk_+ vs. upd2_+	0.1288	-0.1578 to 0.4154	No	ns	0.4986														24	482	299.666	163.667			653	555.334	477.667															upd2_rnai_+ vs. 24b_upd2	-5.348	No	ns	0.3817
			yolk_+ vs. yolk_upd2	-0.1231	-0.4097 to 0.1635	No	ns	0.5284														25		371	278				535.667	557.333
			upd2_+ vs. yolk_upd2	-0.2519	-0.5385 to 0.03464	No	ns	0.0906														26			223.333					543															Test details	Mean rank 1	Mean rank 2	Mean rank diff.	n1
																						27			140.666					507.334															24b vs. upd2_rnai_+	11.19	9.938	1.25	8
			Test details	Mean 1	Mean 2	Mean Diff.	SE of diff.	n1	n2	q	DF											28			217.333					561.667															24b vs. 24b_upd2	11.19	15.29	-4.098	8
			yolk_+ vs. upd2_+	0.1909	0.1182	0.07273	0.04642	7	7	2.216	18																																		upd2_rnai_+ vs. 24b_upd2	9.938	15.29	-5.348	8
			yolk_+ vs. yolk_upd2	0.1909	0.3104	-0.1195	0.04642	7	7	3.64	18
			upd2_+ vs. yolk_upd2	0.1182	0.3104	-0.1922	0.04642	7	7	5.855	18																																		Kruskal-Wallis test
																																													P value	0.2862
																																													Exact or approximate P value?	Approximate
			ANOVA summary																																										P value summary	ns
			F	2.517																																									Do the medians vary signif. (P < 0.05)?	No
			P value	0.1086																																									Number of groups	3
			P value summary	ns																																									Kruskal-Wallis statistic	2.502
			Significant diff. among means (P < 0.05)?	No
			R square	0.2186																		Day time																							Data summary
																						Tukey's multiple comparisons test	Mean Diff.	95.00% CI of diff.	Significant?	Summary	Adjusted P Value																		Number of treatments (columns)	3
			Brown-Forsythe test																			Yolk_+ vs. Upd2Rnai/+	50.04	-14.00 to 114.1	No	ns	0.155	A-B																	Number of values (total)	23
			F (DFn, DFd)	1.039 (2, 18)																		Yolk_+ vs. YolkGal4>upd2Rnai	137	74.68 to 199.4	Yes	****	<0.0001	A-C
			P value	0.3741																		Upd2Rnai/+ vs. YolkGal4>upd2Rnai	86.98	25.31 to 148.6	Yes	**	0.0034	B-C																	Night time
			P value summary	ns																																									Tukey's multiple comparisons test	Mean Diff.	95.00% CI of diff.	Significant?	Summary
			Are SDs significantly different (P < 0.05)?	No																		Test details	Mean 1	Mean 2	Mean Diff.	SE of diff.	n1	n2	q	DF															24b vs. upd2_rnai_+	0.01136	-0.2093 to 0.2320	No	ns
																						Yolk_+ vs. Upd2Rnai/+	361.3	311.2	50.04	26.78	24	25	2.643	74															24b vs. 24b_upd2	0.08019	-0.1482 to 0.3086	No	ns
			Bartlett's test																			Yolk_+ vs. YolkGal4>upd2Rnai	361.3	224.3	137	26.06	24	28	7.435	74															upd2_rnai_+ vs. 24b_upd2	0.06883	-0.1595 to 0.2972	No	ns
			Bartlett's statistic (corrected)	1.724																		Upd2Rnai/+ vs. YolkGal4>upd2Rnai	311.2	224.3	86.98	25.78	25	28	4.771	74
			P value	0.4224																																									Test details	Mean 1	Mean 2	Mean Diff.	SE of diff.
			P value summary	ns																		ANOVA summary																							24b vs. upd2_rnai_+	0.3326	0.3212	0.01136	0.0872
			Are SDs significantly different (P < 0.05)?	No																		F	14.36																						24b vs. 24b_upd2	0.3326	0.2524	0.08019	0.09026
																						P value	<0.0001																						upd2_rnai_+ vs. 24b_upd2	0.3212	0.2524	0.06883	0.09026
			ANOVA table	SS	DF	MS	F (DFn, DFd)	P value														P value summary	****
			Treatment (between columns)	0.2222	2	0.1111	F (2, 18) = 2.517	P=0.1086														Significant diff. among means (P < 0.05)?	Yes																						ANOVA summary
			Residual (within columns)	0.7944	18	0.04413																R square	0.2796																						F	0.4529
			Total	1.017	20																																								P value	0.6421
																						Brown-Forsythe test																							P value summary	ns
																						F (DFn, DFd)	4.705 (2, 74)																						Significant diff. among means (P < 0.05)?	No
																						P value	0.0119																						R square	0.04333
																						P value summary	*
																						Are SDs significantly different (P < 0.05)?	Yes																						Brown-Forsythe test
			Night time																																										F (DFn, DFd)	2.039 (2, 20)
			Tukey's multiple comparisons test	Mean Diff.	95.00% CI of diff.	Significant?	Summary	Adjusted P Value														Bartlett's test																							P value	0.1564
			yolk_+ vs. upd2_+	0.07273	-0.04575 to 0.1912	No	ns	0.2851	F-G													Bartlett's statistic (corrected)	6.337																						P value summary	ns
			yolk_+ vs. yolk_upd2	-0.1195	-0.2380 to -0.001000	Yes	*	0.0479	F-H													P value	0.0421																						Are SDs significantly different (P < 0.05)?	No
			upd2_+ vs. yolk_upd2	-0.1922	-0.3107 to -0.07373	Yes	**	0.0017	G-H													P value summary	*
																						Are SDs significantly different (P < 0.05)?	Yes																						Bartlett's test
			Test details	Mean 1	Mean 2	Mean Diff.	SE of diff.	n1	n2	q	DF																																		Bartlett's statistic (corrected)	2.633
			yolk_+ vs. upd2_+	0.1909	0.1182	0.07273	0.04642	7	7	2.216	18											ANOVA table	SS	DF	MS	F (DFn, DFd)	P value																		P value	0.2681
			yolk_+ vs. yolk_upd2	0.1909	0.3104	-0.1195	0.04642	7	7	3.64	18											Treatment (between columns)	252117	2	126058	F (2, 74) = 14.36	P<0.0001																		P value summary	ns
			upd2_+ vs. yolk_upd2	0.1182	0.3104	-0.1922	0.04642	7	7	5.855	18											Residual (within columns)	649608	74	8778																				Are SDs significantly different (P < 0.05)?	No
																						Total	901724	76
																																													ANOVA table	SS	DF	MS	F (DFn, DFd)
																																													Treatment (between columns)	0.02755	2	0.01378	F (2, 20) = 0.4529
			ANOVA summary																																										Residual (within columns)	0.6084	20	0.03042
			F	8.74																																									Total	0.6359	22
			P value	0.0022
			P value summary	**
			Significant diff. among means (P < 0.05)?	Yes
			R square	0.4927
			Brown-Forsythe test
			F (DFn, DFd)	0.6724 (2, 18)
			P value	0.5228
			P value summary	ns																			Night time
			Are SDs significantly different (P < 0.05)?	No
																							Dunn's multiple comparisons test	Mean rank diff.	Significant?	Summary	Adjusted P Value
			Bartlett's test																				Yolk_+ vs. Upd2Rnai/+	-12.32	No	ns	0.162	D-E
			Bartlett's statistic (corrected)	1.287																			Yolk_+ vs. YolkGal4>upd2Rnai	5.557	No	ns	>0.9999	D-F
			P value	0.5255																			Upd2Rnai/+ vs. YolkGal4>upd2Rnai	17.88	Yes	*	0.0111	E-F
			P value summary	ns
			Are SDs significantly different (P < 0.05)?	No																			Test details	Mean rank 1	Mean rank 2	Mean rank diff.	n1	n2
																							Yolk_+ vs. Upd2Rnai/+	37.02	49.34	-12.32	24	25
			ANOVA table	SS	DF	MS	F (DFn, DFd)																Yolk_+ vs. YolkGal4>upd2Rnai	37.02	31.46	5.557	24	28
			Treatment (between columns)	0.1319	2	0.06593	F (2, 18) = 8.740																Upd2Rnai/+ vs. YolkGal4>upd2Rnai	49.34	31.46	17.88	25	28
			Residual (within columns)	0.1358	18	0.007543
			Total	0.2676	20																		Kruskal-Wallis test
																							P value	0.0129
			Data summary																				Exact or approximate P value?	Approximate
			Number of treatments (columns)	3																			P value summary	*
			Number of values (total)	21																			Do the medians vary signif. (P < 0.05)?	Yes
																							Number of groups	3
																							Kruskal-Wallis statistic	8.706
																							Data summary
																							Number of treatments (columns)	3
																							Number of values (total)	77
[truncated: 38 more columns]

## Sheet: Figure 3
									Figure 3 C
	Genotype information								Day time																		Day time																		Day time
	Genetic control 1	w+; Yolk Gal4/+	w+; Yolk Gal4 (F)x CS (M)						1-10 min inactive									11-20 min inactive									21-30 min inactive									31-40 min inactive									41-50 min inactive
	Genetic control 2	w+; UAS upd2 RNAi/+	CS (F) x UAS upd2 RNAi (M)						Yolk_+			Upd2Rnai/+			YolkGal4>upd2Rnai			Yolk_+			Upd2Rnai/+			YolkGal4>upd2Rnai			Yolk_+			Upd2Rnai/+			YolkGal4>upd2Rnai			Yolk_+			Upd2Rnai/+			YolkGal4>upd2Rnai			Yolk_+			Upd2Rnai/+
	Experimental group	w+; YolkGal4>upd2Rnai	w+; Yolk Gal4 (F)x UAS upd2 RNAi (M)						Mean	SEM	N	Mean	SEM	N	Mean	SEM	N	Mean	SEM	N	Mean	SEM	N	Mean	SEM	N	Mean	SEM	N	Mean	SEM	N	Mean	SEM	N	Mean	SEM	N	Mean	SEM	N	Mean	SEM	N	Mean	SEM	N	Mean	SEM
									0.7875	0.0489	70	0.7617	0.0495	74	0.9685	0.0194	81	0.7439	0.0589	55	0.713	0.0616	54	0.9929	0.0122	47	0.7031	0.0808	32	0.75	0.0743	34	0.913	0.0588	23	0.5079	0.1091	21	0.75	0.1083	16	1	0	14	0.7069	0.0845	29	0.8	0.1033
									Night time																		Night time																		Night time
									Yolk_+			Upd2Rnai/+			YolkGal4>upd2Rnai			Yolk_+			Upd2Rnai/+			YolkGal4>upd2Rnai			Yolk_+			Upd2Rnai/+			YolkGal4>upd2Rnai			Yolk_+			Upd2Rnai/+			YolkGal4>upd2Rnai			Yolk_+			Upd2Rnai/+
	Figure 3 b (Histogram count)								0.6038	0.0611	64	0.6839	0.0581	64	0.8889	0.0378	69	0.4184	0.0712	48	0.4932	0.0714	49	0.8095	0.0561	49	0.2256	0.0653	41	0.5485	0.0866	33	0.6413	0.0707	46	0.307	0.0748	38	0.3722	0.0883	30	0.5725	0.0673	54	0.2922	0.0637	51	0.3202	0.0623
Day time
	Yolk_+	Upd2Rnai/+	YolkGal4>upd2Rnai
1-10 min	70	74	81
11-20 min	55	54	47						Day time											Night time
21-30 min	32	34	23						1-10 min inactive											1-10 min inactive
31-40 min	21	16	14						Tukey's multiple comparisons test	Mean Diff.	95.00% CI of diff.	Significant?	Summary	Adjusted P Value						Tukey's multiple comparisons test	Mean Diff.	95.00% CI of diff.	Significant?	Summary	Adjusted P Value
41-50 m in	29	15	27						Yolk_+ vs. Upd2Rnai/+	0.0258	-0.1120 to 0.1636	No	ns	0.898	A-B					Yolk_+ vs. Upd2Rnai/+	-0.0801	-0.2584 to 0.09817	No	ns	0.5393	A-B
51-60 min	16	20	8						Yolk_+ vs. YolkGal4>upd2Rnai	-0.181	-0.3158 to -0.04616	Yes	**	0.005	A-C					Yolk_+ vs. YolkGal4>upd2Rnai	-0.2851	-0.4601 to -0.1101	Yes	***	0.0005	A-C
									Upd2Rnai/+ vs. YolkGal4>upd2Rnai	-0.2068	-0.3397 to -0.07393	Yes	***	0.0009	B-C					Upd2Rnai/+ vs. YolkGal4>upd2Rnai	-0.205	-0.3800 to -0.02999	Yes	*	0.017	B-C
									Test details	Mean 1	Mean 2	Mean Diff.	SE of diff.	n1	n2	q	DF			Test details	Mean 1	Mean 2	Mean Diff.	SE of diff.	n1	n2	q	DF
Night time									Yolk_+ vs. Upd2Rnai/+	0.7875	0.7617	0.0258	0.05839	70	74	0.6249	222			Yolk_+ vs. Upd2Rnai/+	0.6038	0.6839	-0.0801	0.07548	64	64	1.501	194
1-10 min	64	64	69						Yolk_+ vs. YolkGal4>upd2Rnai	0.7875	0.9685	-0.181	0.05715	70	81	4.479	222			Yolk_+ vs. YolkGal4>upd2Rnai	0.6038	0.8889	-0.2851	0.0741	64	69	5.441	194
11-20 min	48	49	49						Upd2Rnai/+ vs. YolkGal4>upd2Rnai	0.7617	0.9685	-0.2068	0.05631	74	81	5.193	222			Upd2Rnai/+ vs. YolkGal4>upd2Rnai	0.6839	0.8889	-0.205	0.0741	64	69	3.913	194
21-30 min	41	33	46
31-40 min	38	30	54						ANOVA summary											ANOVA summary
41-50 m in	51	56	67						F	8.074										F	7.947
51-60 min	37	49	51						P value	0.0004										P value	0.0005
									P value summary	***										P value summary	***
									Significant diff. among means (P < 0.05)?	Yes										Significant diff. among means (P < 0.05)?	Yes
									R squared	0.0678										R squared	0.07572
									Brown-Forsythe test											Brown-Forsythe test
									F (DFn, DFd)											F (DFn, DFd)
									P value											P value
									P value summary											P value summary
									Are SDs significantly different (P < 0.05)?											Are SDs significantly different (P < 0.05)?
									Bartlett's test											Bartlett's test
									Bartlett's statistic (corrected)	60.98										Bartlett's statistic (corrected)	13.97
									P value	<0.0001										P value	0.0009
									P value summary	****										P value summary	***
									Are SDs significantly different (P < 0.05)?	Yes										Are SDs significantly different (P < 0.05)?	Yes
									ANOVA table	SS	DF	MS	F (DFn, DFd)	P value						ANOVA table	SS	DF	MS	F (DFn, DFd)	P value
									Treatment (between columns)	1.98	2	0.9901	F (2, 222) = 8.074	P=0.0004						Treatment (between columns)	2.897	2	1.449	F (2, 194) = 7.947	P=0.0005
									Residual (within columns)	27.22	222	0.1226								Residual (within columns)	35.37	194	0.1823
									Total	29.2	224									Total	38.26	196
									11-20 min inactive											11-20 min inactive
									Tukey's multiple comparisons test	Mean Diff.	95.00% CI of diff.	Significant?	Summary	Adjusted P Value						Tukey's multiple comparisons test	Mean Diff.	95.00% CI of diff.	Significant?	Summary	Adjusted P Value
									Yolk_+ vs. Upd2Rnai/+	0.0309	-0.1390 to 0.2008	No	ns	0.903	D-E					Yolk_+ vs. Upd2Rnai/+	-0.0748	-0.2981 to 0.1485	No	ns	0.7078	D-E
									Yolk_+ vs. YolkGal4>upd2Rnai	-0.249	-0.4252 to -0.07282	Yes	**	0.003	D-F					Yolk_+ vs. YolkGal4>upd2Rnai	-0.3911	-0.6144 to -0.1678	Yes	***	0.0002	D-F
									Upd2Rnai/+ vs. YolkGal4>upd2Rnai	-0.2799	-0.4568 to -0.1030	Yes	***	0.0007	E-F					Upd2Rnai/+ vs. YolkGal4>upd2Rnai	-0.3163	-0.5385 to -0.09413	Yes	**	0.0027	E-F
									Test details	Mean 1	Mean 2	Mean Diff.	SE of diff.	n1	n2	q	DF			Test details	Mean 1	Mean 2	Mean Diff.	SE of diff.	n1	n2	q	DF
									Yolk_+ vs. Upd2Rnai/+	0.7439	0.713	0.0309	0.07179	55	54	0.6087	153			Yolk_+ vs. Upd2Rnai/+	0.4184	0.4932	-0.0748	0.09429	48	49	1.122	143
									Yolk_+ vs. YolkGal4>upd2Rnai	0.7439	0.9929	-0.249	0.07444	55	47	4.731	153			Yolk_+ vs. YolkGal4>upd2Rnai	0.4184	0.8095	-0.3911	0.09429	48	49	5.866	143
									Upd2Rnai/+ vs. YolkGal4>upd2Rnai	0.713	0.9929	-0.2799	0.07476	54	47	5.295	153			Upd2Rnai/+ vs. YolkGal4>upd2Rnai	0.4932	0.8095	-0.3163	0.09381	49	49	4.769	143
									ANOVA summary											ANOVA summary
									F	8.261										F	9.74
									P value	0.0004										P value	0.0001
									P value summary	***										P value summary	***
									Significant diff. among means (P < 0.05)?	Yes										Significant diff. among means (P < 0.05)?	Yes
									R squared	0.09746										R squared	0.1199
									Brown-Forsythe test											Brown-Forsythe test
									F (DFn, DFd)											F (DFn, DFd)
									P value											P value
									P value summary											P value summary
									Are SDs significantly different (P < 0.05)?											Are SDs significantly different (P < 0.05)?
									Bartlett's test											Bartlett's test
									Bartlett's statistic (corrected)	100.5										Bartlett's statistic (corrected)	3.292
									P value	<0.0001										P value	0.1928
									P value summary	****										P value summary	ns
									Are SDs significantly different (P < 0.05)?	Yes										Are SDs significantly different (P < 0.05)?	No
									ANOVA table	SS	DF	MS	F (DFn, DFd)	P value						ANOVA table	SS	DF	MS	F (DFn, DFd)	P value
									Treatment (between columns)	2.32	2	1.16	F (2, 153) = 8.261	P=0.0004						Treatment (between columns)	4.2	2	2.1	F (2, 143) = 9.740	P=0.0001
									Residual (within columns)	21.49	153	0.1404								Residual (within columns)	30.83	143	0.2156
									Total	23.81	155									Total	35.03	145
									21-30 min inactive											21-30 min inactive
									Tukey's multiple comparisons test	Mean Diff.	95.00% CI of diff.	Significant?	Summary	Adjusted P Value						Tukey's multiple comparisons test	Mean Diff.	95.00% CI of diff.	Significant?	Summary	Adjusted P Value
									Yolk_+ vs. Upd2Rnai/+	-0.0469	-0.2874 to 0.1936	No	ns	0.8878	G-H					Yolk_+ vs. Upd2Rnai/+	-0.3229	-0.5809 to -0.06494	Yes	**	0.01	G-H
									Yolk_+ vs. YolkGal4>upd2Rnai	-0.2099	-0.4769 to 0.05707	No	ns	0.1521	G-I					Yolk_+ vs. YolkGal4>upd2Rnai	-0.4157	-0.6526 to -0.1788	Yes	***	0.0002	G-I
									Upd2Rnai/+ vs. YolkGal4>upd2Rnai	-0.163	-0.4267 to 0.1007	No	ns	0.3082	H-I					Upd2Rnai/+ vs. YolkGal4>upd2Rnai	-0.0928	-0.3444 to 0.1588	No	ns	0.6568	H-I
									Test details	Mean 1	Mean 2	Mean Diff.	SE of diff.	n1	n2	q	DF			Test details	Mean 1	Mean 2	Mean Diff.	SE of diff.	n1	n2	q	DF
									Yolk_+ vs. Upd2Rnai/+	0.7031	0.75	-0.0469	0.1009	32	34	0.6577	86			Yolk_+ vs. Upd2Rnai/+	0.2256	0.5485	-0.3229	0.1087	41	33	4.202	117
									Yolk_+ vs. YolkGal4>upd2Rnai	0.7031	0.913	-0.2099	0.1119	32	23	2.652	86			Yolk_+ vs. YolkGal4>upd2Rnai	0.2256	0.6413	-0.4157	0.09979	41	46	5.891	117
									Upd2Rnai/+ vs. YolkGal4>upd2Rnai	0.75	0.913	-0.163	0.1106	34	23	2.085	86			Upd2Rnai/+ vs. YolkGal4>upd2Rnai	0.5485	0.6413	-0.0928	0.106	33	46	1.238	117
									ANOVA summary											ANOVA summary
									F	1.863										F	9.265
									P value	0.1614										P value	0.0002
									P value summary	ns										P value summary	***
									Significant diff. among means (P < 0.05)?	No										Significant diff. among means (P < 0.05)?	Yes
									R squared	0.04152										R squared	0.1367
									Brown-Forsythe test											Brown-Forsythe test
									F (DFn, DFd)											F (DFn, DFd)
									P value											P value
									P value summary											P value summary
									Are SDs significantly different (P < 0.05)?											Are SDs significantly different (P < 0.05)?
									Bartlett's test											Bartlett's test
									Bartlett's statistic (corrected)	5.779										Bartlett's statistic (corrected)	1.22
									P value	0.0556										P value	0.5433
									P value summary	ns										P value summary	ns
									Are SDs significantly different (P < 0.05)?	No										Are SDs significantly different (P < 0.05)?	No
									ANOVA table	SS	DF	MS	F (DFn, DFd)	P value						ANOVA table	SS	DF	MS	F (DFn, DFd)	P value
									Treatment (between columns)	0.6247	2	0.3123	F (2, 86) = 1.863	P=0.1614						Treatment (between columns)	4	2	2	F (2, 117) = 9.265	P=0.0002
									Residual (within columns)	14.42	86	0.1677								Residual (within columns)	25.26	117	0.2159
									Total	15.04	88									Total	29.26	119
									31-40 min inactive											31-40 min inactive
									Tukey's multiple comparisons test	Mean Diff.	95.00% CI of diff.	Significant?	Summary	Adjusted P Value						Tukey's multiple comparisons test	Mean Diff.	95.00% CI of diff.	Significant?	Summary	Adjusted P Value
									Yolk_+ vs. Upd2Rnai/+	-0.2421	-0.5659 to 0.08171	No	ns	0.1778	J-K					Yolk_+ vs. Upd2Rnai/+	-0.0652	-0.3444 to 0.2140	No	ns	0.8445	J-K
									Yolk_+ vs. YolkGal4>upd2Rnai	-0.4921	-0.8288 to -0.1554	Yes	**	0.0026	J-L					Yolk_+ vs. YolkGal4>upd2Rnai	-0.2655	-0.5076 to -0.02342	Yes	*	0.0279	J-L
									Upd2Rnai/+ vs. YolkGal4>upd2Rnai	-0.25	-0.6071 to 0.1071	No	ns	0.2182	K-L					Upd2Rnai/+ vs. YolkGal4>upd2Rnai	-0.2003	-0.4606 to 0.06004	No	ns	0.1655	K-L
									Test details	Mean 1	Mean 2	Mean Diff.	SE of diff.	n1	n2	q	DF			Test details	Mean 1	Mean 2	Mean Diff.	SE of diff.	n1	n2	q	DF
									Yolk_+ vs. Upd2Rnai/+	0.5079	0.75	-0.2421	0.1339	21	16	2.557	48			Yolk_+ vs. Upd2Rnai/+	0.307	0.3722	-0.0652	0.1176	38	30	0.7838	119
									Yolk_+ vs. YolkGal4>upd2Rnai	0.5079	1	-0.4921	0.1392	21	14	4.999	48			Yolk_+ vs. YolkGal4>upd2Rnai	0.307	0.5725	-0.2655	0.102	38	54	3.681	119
									Upd2Rnai/+ vs. YolkGal4>upd2Rnai	0.75	1	-0.25	0.1477	16	14	2.394	48			Upd2Rnai/+ vs. YolkGal4>upd2Rnai	0.3722	0.5725	-0.2003	0.1097	30	54	2.582	119
									ANOVA summary											ANOVA summary
									F	6.317										F	3.788
									P value	0.0037										P value	0.0254
									P value summary	**										P value summary	*
									Significant diff. among means (P < 0.05)?	Yes										Significant diff. among means (P < 0.05)?	Yes
									R squared	0.2084										R squared	0.05986
									Brown-Forsythe test											Brown-Forsythe test
									F (DFn, DFd)											F (DFn, DFd)
									P value											P value
									P value summary											P value summary
									Are SDs significantly different (P < 0.05)?											Are SDs significantly different (P < 0.05)?
									Bartlett's test											Bartlett's test
									Bartlett's statistic (corrected)											Bartlett's statistic (corrected)	0.2106
									P value											P value	0.9001
									P value summary											P value summary	ns
									Are SDs significantly different (P < 0.05)?											Are SDs significantly different (P < 0.05)?	No
									ANOVA table	SS	DF	MS	F (DFn, DFd)	P value						ANOVA table	SS	DF	MS	F (DFn, DFd)	P value
									Treatment (between columns)	2.057	2	1.028	F (2, 48) = 6.317	P=0.0037						Treatment (between columns)	1.758	2	0.879	F (2, 119) = 3.788	P=0.0254
									Residual (within columns)	7.814	48	0.1628								Residual (within columns)	27.61	119	0.232
									Total	9.871	50									Total	29.37	121
									41-50 min inactive											41-50 min inactive
									Tukey's multiple comparisons test	Mean Diff.	95.00% CI of diff.	Significant?	Summary	Adjusted P Value						Tukey's multiple comparisons test	Mean Diff.	95.00% CI of diff.	Significant?	Summary	Adjusted P Value
									Yolk_+ vs. Upd2Rnai/+	-0.0931	-0.3551 to 0.1689	No	ns	0.6725	M-N					Yolk_+ vs. Upd2Rnai/+	-0.028	-0.2454 to 0.1894	No	ns	0.9502	M-N
									Yolk_+ vs. YolkGal4>upd2Rnai	-0.2931	-0.5134 to -0.07278	Yes	**	0.0061	M-O					Yolk_+ vs. YolkGal4>upd2Rnai	-0.2658	-0.4745 to -0.05707	Yes	**	0.0084	M-O
									Upd2Rnai/+ vs. YolkGal4>upd2Rnai	-0.2	-0.4653 to 0.06530	No	ns	0.1752	N-O					Upd2Rnai/+ vs. YolkGal4>upd2Rnai	-0.2378	-0.4412 to -0.03443	Yes	*	0.0173	N-O
									Test details	Mean 1	Mean 2	Mean Diff.	SE of diff.	n1	n2	q	DF			Test details	Mean 1	Mean 2	Mean Diff.	SE of diff.	n1	n2	q	DF
									Yolk_+ vs. Upd2Rnai/+	0.7069	0.8	-0.0931	0.1094	29	15	1.204	68			Yolk_+ vs. Upd2Rnai/+	0.2922	0.3202	-0.028	0.09196	51	56	0.4306	171
									Yolk_+ vs. YolkGal4>upd2Rnai	0.7069	1	-0.2931	0.09195	29	27	4.508	68			Yolk_+ vs. YolkGal4>upd2Rnai	0.2922	0.558	-0.2658	0.08828	51	67	4.258	171
									Upd2Rnai/+ vs. YolkGal4>upd2Rnai	0.8	1	-0.2	0.1107	15	27	2.555	68			Upd2Rnai/+ vs. YolkGal4>upd2Rnai	0.3202	0.558	-0.2378	0.08602	56	67	3.91	171
									ANOVA summary											ANOVA summary
									F	5.197										F	5.803
									P value	0.0079										P value	0.0036
									P value summary	**										P value summary	**
									Significant diff. among means (P < 0.05)?	Yes										Significant diff. among means (P < 0.05)?	Yes
									R squared	0.1326										R squared	0.06356
									Brown-Forsythe test											Brown-Forsythe test
									F (DFn, DFd)											F (DFn, DFd)
									P value											P value
									P value summary											P value summary
									Are SDs significantly different (P < 0.05)?											Are SDs significantly different (P < 0.05)?
									Bartlett's test											Bartlett's test
									Bartlett's statistic (corrected)											Bartlett's statistic (corrected)	0.4907
									P value											P value	0.7824
									P value summary											P value summary	ns
									Are SDs significantly different (P < 0.05)?											Are SDs significantly different (P < 0.05)?	No
									ANOVA table	SS	DF	MS	F (DFn, DFd)	P value						ANOVA table	SS	DF	MS	F (DFn, DFd)	P value
									Treatment (between columns)	1.229	2	0.6143	F (2, 68) = 5.197	P=0.0079						Treatment (between columns)	2.62	2	1.31	F (2, 171) = 5.803	P=0.0036
									Residual (within columns)	8.039	68	0.1182								Residual (within columns)	38.59	171	0.2257
									Total	9.267	70									Total	41.21	173
									51-60 min inactive											51-60 min inactive
									Tukey's multiple comparisons test	Mean Diff.	95.00% CI of diff.	Significant?	Summary	Adjusted P Value						Tukey's multiple comparisons test	Mean Diff.	95.00% CI of diff.	Significant?	Summary	Adjusted P Value
									Yolk_+ vs. Upd2Rnai/+	-0.0812	-0.3685 to 0.2061	No	ns	0.7722	P-Q					Yolk_+ vs. Upd2Rnai/+	-0.1388	-0.3734 to 0.09582	No	ns	0.3427	P-Q
									Yolk_+ vs. YolkGal4>upd2Rnai	-0.2312	-0.6021 to 0.1397	No	ns	0.2941	P-R					Yolk_+ vs. YolkGal4>upd2Rnai	-0.2136	-0.4462 to 0.01903	No	ns	0.079	P-R
									Upd2Rnai/+ vs. YolkGal4>upd2Rnai	-0.15	-0.5083 to 0.2083	No	ns	0.5699	Q-R					Upd2Rnai/+ vs. YolkGal4>upd2Rnai	-0.0748	-0.2903 to 0.1407	No	ns	0.6896	Q-R
									Test details	Mean 1	Mean 2	Mean Diff.	SE of diff.	n1	n2	q	DF			Test details	Mean 1	Mean 2	Mean Diff.	SE of diff.	n1	n2	q	DF
									Yolk_+ vs. Upd2Rnai/+	0.7688	0.85	-0.0812	0.1181	16	20	0.9721	41			Yolk_+ vs. Upd2Rnai/+	0.7688	0.85	-0.0812	0.1181	16	20	0.9721	41
									Yolk_+ vs. YolkGal4>upd2Rnai	0.7688	1	-0.2312	0.1525	16	8	2.144	41			Yolk_+ vs. YolkGal4>upd2Rnai	0.7688	1	-0.2312	0.1525	16	8	2.144	41
									Upd2Rnai/+ vs. YolkGal4>upd2Rnai	0.85	1	-0.15	0.1473	20	8	1.44	41			Upd2Rnai/+ vs. YolkGal4>upd2Rnai	0.85	1	-0.15	0.1473	20	8	1.44	41
									ANOVA summary											ANOVA summary
									F	1.15										F	2.385
									P value	0.3267										P value	0.096
									P value summary	ns										P value summary	ns
									Significant diff. among means (P < 0.05)?	No										Significant diff. among means (P < 0.05)?	No
									R squared	0.05311										R squared	0.03437
									Brown-Forsythe test											Brown-Forsythe test
									F (DFn, DFd)											F (DFn, DFd)
									P value											P value
									P value summary											P value summary
									Are SDs significantly different (P < 0.05)?											Are SDs significantly different (P < 0.05)?
									Bartlett's test											Bartlett's test
									Bartlett's statistic (corrected)											Bartlett's statistic (corrected)	2.395
									P value											P value	0.3019
									P value summary											P value summary	ns
									Are SDs significantly different (P < 0.05)?											Are SDs significantly different (P < 0.05)?	No
									ANOVA table	SS	DF	MS	F (DFn, DFd)	P value						ANOVA table	SS	DF	MS	F (DFn, DFd)	P value
									Treatment (between columns)	0.2853	2	0.1426	F (2, 41) = 1.150	P=0.3267						Treatment (between columns)	0.9854	2	0.4927	F (2, 134) = 2.385	P=0.0960
									Residual (within columns)	5.086	41	0.1241								Residual (within columns)	27.68	134	0.2066
									Total	5.371	43									Total	28.67	136
[truncated: 13 more columns]

## Sheet: Figure 4
Genotype information							Figure 4B											Figure 4C													Figure 4E											Figure 4F
Genetic control 1	w+; Yolk Gal4/+	w+; Yolk Gal4 (F)x CS (M)																																									Day time				Night time
Genetic control 2	w+; UAS upd2 RNAi/+	CS (F) x UAS upd2 RNAi (M)							Yolk_+		Upd2Rnai/+		YolkGal4>upd2Rnai																			Feeding count sum											Yolk_+	Upd2Rnai/+	YolkGal4>upd2Rnai		Yolk_+	Upd2Rnai/+	YolkGal4>upd2Rnai
Experimental group	w+; YolkGal4>upd2Rnai	w+; Yolk Gal4 (F)x UAS upd2 RNAi (M)						ZT	Mean	Sem	Mean	Sem	Mean	Sem																		Yolk_+	Upd2Rnai/+	YolkGal4>upd2Rnai									1147	995	1205		696	408	1001
								1	36.7292	2.4848	39.3137	1.8351	22.8958	2.4856																		1843	1403	2206									841	450	1058		398	659	1202
								2	39.25	2.668	36.6667	1.7381	24.7917	2.3249																		1239	1109	2260										595	1083			181	1492
								3	34.375	2.2649	34.4314	1.7166	24.0208	2.2879						Fly No	Day time				Night time								776	2575										551	633			331	591
								4	31.7917	2.6405	28.2745	2.1762	17.7292	2.0081						1					Yolk_+	Upd2Rnai/+	YolkGal4>upd2Rnai						882	1224									1220	940	984		1450	868	1377
								5	23.8125	2.6397	25.4706	2.0466	14.8958	2.2007						2	383.666	362	227		482	553.333	430					2670	1808	2361									1579	977	1164		1543	446	616
								6	16.625	2.3988	17.1373	2.045	9.4375	1.741						3	305.333	383.333	289		446.666	587.333	338.666					3122	1423	1780									828	691	1558		749	471	1379
								7	9.3333	2.0549	4.9216	1.019	2.9792	0.9309						4	358	371.666	145		484.667	585.334	373.667					1577	1162	2937									844	740	1407		506	787	887
								8	4.3958	1.7137	0.7647	0.4991	1.7917	0.9297						5	429.667	404.333	229		614.666	585	490					1350	1527	2294									1981	1020	635		1098	935	537
								9	27.3333	2.7314	21.1569	2.8013	24.4167	2.545						6	393.334	409.333	205.333		499.667	462.667	515					3079	1955	1172									817	729	1989		1331	762	1886
								10	38.3542	2.7332	33.3529	2.6949	31.75	2.4873						7	261.334	225	53.3328		547.333	147	484.333					2148	1491	3875									806	413	1409		387	528	1405
								11	37.3958	2.9493	38.3529	2.2514	34.3958	2.3763						8	595.667	147.334	101.333		676	420.667	414.334					1193	941	2814									873	1225	1638		848	698	1522
								12	38.4167	2.887	37.7255	2.3902	32.2083	2.0908						9	460.667	197	105.667		557.666	417	343.667					1721	1923	3160									1022	1166	1724		756	676	1362
								13	38.0208	2.9987	39.3137	1.9137	34.8958	2.441						10	234.667	357	251.333		608.333	615.334	416					1778	1842	3086									899	1753	1484		276	523	1071
								14	38.25	2.7156	43.1765	1.8637	32.3958	2.4599						11	248	232.667	30.6672		381.667	549	166.667					1175	2276	2555									484	1096	1576		355	1017	1017
								15	40.375	2.7603	40.549	2.3132	35.375	2.3893						12	372	168	245.333		556.667	433.667	450					839	2113	2593										1271	868			1539	1328
								16	40.4375	2.7937	42.5294	2.0364	38.1042	2.2286						13	296.333	297.334	270.334		482.333	475	328						2810	2196
								17	46.6875	2.4965	46.451	2.0483	38.1875	2.5434						14	192.667	184.333	243		359.333	464	489.667						4638
								18	47.6458	2.6236	47.1373	2.1328	37.3542	2.0739						15	27.6672	430	42.6672		244	601.333	364.667
								19	45	2.3264	43.7647	2.3799	32.625	2.2776						16	306.667	256.667	46.3332		385	424	368					Shapiro-Wilk test										Shapiro-Wilk test
								20	38.0833	2.4377	43.1961	2.083	29.9375	2.5958						17	121.667	239.333	247.667		288.334	389.333	444.334					W	0.909	0.8165	0.9613							W	0.8446	0.9532	0.9719		0.9084	0.9332	0.9472
																				18		180.334				390						P value	0.1778	0.0034	0.6856							P value	0.0243	0.5426	0.8679		0.1746	0.274	0.4468
																																Passed normality test (alpha=0.05)?	Yes	No	Yes							Passed normality test (alpha=0.05)?	No	Yes	Yes		Yes	Yes	Yes
																				Shapiro-Wilk test												P value summary	ns	**	ns							P value summary	*	ns	ns		ns	ns	ns
																					Day time				Night time
																					Yolk_+	Upd2Rnai/+	YolkGal4>upd2Rnai		Yolk_+	Upd2Rnai/+	YolkGal4>upd2Rnai					Dunn's multiple comparisons test	Mean rank diff.	Significant?	Summary	Adjusted P Value						Day time
																				W	0.986	0.9074	0.8639		0.9725	0.8666	0.9052					Column A vs. Column B	2.303	No	ns	>0.9999	A-B					Dunn's multiple comparisons test	Mean rank diff.	Significant?	Summary	Adjusted P Value
																				P value	0.9938	0.0904	0.022		0.8769	0.0194	0.0975					Column A vs. Column C	-10.96	No	ns	0.0862	A-C					Column A vs. Column B	2.721	No	ns	>0.9999
																				Passed normality test (alpha=0.05)?	Yes	Yes	No		Yes	No	Yes					Column B vs. Column C	-13.26	Yes	*	0.0137	B-C					Column A vs. Column C	-8.779	No	ns	0.2203
																				P value summary	ns	ns	*		ns	*	ns															Column B vs. Column C	-11.5	Yes	*	0.0398
																																Test details	Mean rank 1	Mean rank 2	Mean rank diff.	n1	n2
																																Column A vs. Column B	20.54	18.24	2.303	13	17					Test details	Mean rank 1	Mean rank 2	Mean rank diff.	n1
																																Column A vs. Column C	20.54	31.5	-10.96	13	16					Column A vs. Column B	20.85	18.13	2.721	13
																				Day time												Column B vs. Column C	18.24	31.5	-13.26	17	16					Column A vs. Column C	20.85	29.63	-8.779	13
																																										Column B vs. Column C	18.13	29.63	-11.5	16
																				Dunn's multiple comparisons test	Mean rank diff.	Significant?	Summary	Adjusted P Value								Kruskal-Wallis test
																				Yolk_+ vs. Upd2Rnai/+	3.857	No	ns	>0.9999	A-B							P value	0.0115									Kruskal-Wallis test
																				Yolk_+ vs. YolkGal4>upd2Rnai	16	Yes	**	0.0046	A-C							Exact or approximate P value?	Approximate									P value	0.0364
																				Upd2Rnai/+ vs. YolkGal4>upd2Rnai	12.14	Yes	*	0.0441	B-C							P value summary	*									Exact or approximate P value?	Approximate
																																Do the medians vary signif. (P < 0.05)?	Yes									P value summary	*
																				Test details	Mean rank 1	Mean rank 2	Mean rank diff.	n1	n2							Number of groups	3									Do the medians vary signif. (P < 0.05)?	Yes
																				Yolk_+ vs. Upd2Rnai/+	31.56	27.71	3.857	16	17							Kruskal-Wallis statistic	8.932									Number of groups	3
																				Yolk_+ vs. YolkGal4>upd2Rnai	31.56	15.56	16	16	16																	Kruskal-Wallis statistic	6.625
																				Upd2Rnai/+ vs. YolkGal4>upd2Rnai	27.71	15.56	12.14	17	16							Data summary
																																Number of treatments (columns)	3									Data summary
																																Number of values (total)	46									Number of treatments (columns)	3
																				Kruskal-Wallis test																						Number of values (total)	45
																				P value	0.0042
																				Exact or approximate P value?	Approximate
																				P value summary	**																					Night time
																				Do the medians vary signif. (P < 0.05)?	Yes																					Holm-Sidak's multiple comparisons test	Mean Diff.	Significant?	Summary	Adjusted P Value
																				Number of groups	3																					Column D vs. Column E	122.6	No	ns	0.3876	D-E
																				Kruskal-Wallis statistic	10.96																					Column D vs. Column F	-367.6	Yes	*	0.0244	D-F
																																										Column E vs. Column F	-490.3	Yes	**	0.0019	E-F
																				Data summary
																				Number of treatments (columns)	3																					Test details	Mean 1	Mean 2	Mean Diff.	SE of diff.	n1	n2
																				Number of values (total)	49																					Column D vs. Column E	799.5	676.8	122.6	140.5	13	16
																																										Column D vs. Column F	799.5	1167	-367.6	140.5	13	16
																																										Column E vs. Column F	676.8	1167	-490.3	133	16	16
																				Night time																						ANOVA summary
																																										F	7.282
																				Holm-Sidak's multiple comparisons test	Mean Diff.	Significant?	Summary	Adjusted P Value																		P value	0.0019
																				nt_yolk vs. nt_upd2	-0.5749	No	ns	0.988	D-E																	P value summary	**
																				nt_yolk vs. nt_3	74.83	No	ns	0.1501	D-F																	Significant diff. among means (P < 0.05)?	Yes
																				nt_upd2 vs. nt_3	75.41	No	ns	0.1501	E-F																	R square	0.2575
																				Test details	Mean 1	Mean 2	Mean Diff.	SE of diff.	n1	n2																Brown-Forsythe test
																				nt_yolk vs. nt_upd2	475.9	476.5	-0.5749	37.93	16	17																F (DFn, DFd)	0.7694 (2, 42)
																				nt_yolk vs. nt_3	475.9	401.1	74.83	38.5	16	16																P value	0.4697
																				nt_upd2 vs. nt_3	476.5	401.1	75.41	37.93	17	16																P value summary	ns
																																										Are SDs significantly different (P < 0.05)?	No
																				ANOVA summary
																				F	2.565																					Bartlett's test
																				P value	0.0879																					Bartlett's statistic (corrected)	1.134
																				P value summary	ns																					P value	0.5674
																				Significant diff. among means (P < 0.05)?	No																					P value summary	ns
																				R square	0.1003																					Are SDs significantly different (P < 0.05)?	No
																				Brown-Forsythe test																						ANOVA table	SS	DF	MS	F (DFn, DFd)	P value
																				F (DFn, DFd)	0.7388 (2, 46)																					Treatment (between columns)	2061431	2	1030715	F (2, 42) = 7.282	P=0.0019
																				P value	0.4832																					Residual (within columns)	5945183	42	141552
																				P value summary	ns																					Total	8006613	44
																				Are SDs significantly different (P < 0.05)?	No
																				Bartlett's test
																				Bartlett's statistic (corrected)	1.801
																				P value	0.4063
																				P value summary	ns
																				Are SDs significantly different (P < 0.05)?	No
																				ANOVA table	SS	DF	MS	F (DFn, DFd)	P value
																				Treatment (between columns)	60824	2	30412	F (2, 46) = 2.565	P=0.0879
																				Residual (within columns)	545394	46	11856
																				Total	606218	48

## Sheet: Figure 5
Figure 5B												Figure 5E
		GFP intensity (au)		Tine spent feeding										GFP intensity (au)
		63.0607		970										FED	STARVED	FED_upd2	STARVED_upd2
		46.667		1281										9.88	48.801	37.9303	39.8933
		62.0323		900										9.887	74.087	94.6897	19.0323
		65.0343		459										2.979	48.194	19.4747	32.459
		59.8267		615										1.999	28.4323	21.7357	51.7917
		71.3393		828										1.64		33.4127	25.059
		23.7223		2045										18.9907			52.2527
		91.489		1049										13.2907			41.0493
		78.7253		761										22.042			85.366
		25.4953		1641										11.7233
		29.7943		1111										24.6313
													Shapiro-Wilk normality test
		Best-fit values											W	0.8968	0.9537	0.8109	0.9147
		Slope	-0.03455										P value	0.1208	0.7631	0.0374	0.3882
		Y-intercept	92.73										Passed normality test (alpha=0.05)?	Yes	Yes	No	Yes
		X-intercept	2684										P value summary	ns	ns	*	ns
		1/slope	-28.95
		Std. Error										Column B	STARVED		Column C	FED_upd2
		Slope	0.01137									vs.	vs.		vs.	vs.
		Y-intercept	13.04									Column A	FED		Column A	FED
		95% Confidence Intervals										Unpaired t test			Unpaired t test
		Slope	-0.06027 to -0.008822									P value	<0.0001		P value	0.0003
		Y-intercept	63.24 to 122.2									P value summary	****		P value summary	***
		X-intercept	1948 to 7463									Significantly different (P < 0.05)?	Yes		Significantly different (P < 0.05)?	Yes
												One- or two-tailed P value?	Two-tailed		One- or two-tailed P value?	Two-tailed
		Goodness of Fit										t, df	t=5.095, df=18		t, df	t=4.384, df=19
		R square	0.5063
		Sy.x	16.46									How big is the difference?			How big is the difference?
												Mean of column A	10.03		Mean of column A	10.03
		Is slope significantly non-zero?										Mean of column B	40.54		Mean of column C	48.74
		F	9.229									Difference between means (B - A) ± SEM	30.50 ± 5.987		Difference between means (C - A) ± SEM	38.71 ± 8.829
		DFn, DFd	1, 9									95% confidence interval	17.93 to 43.08		95% confidence interval	20.23 to 57.19
		P value	0.0141									R squared (eta squared)	0.5905		R squared (eta squared)	0.5029
		Deviation from zero?	Significant
												F test to compare variances			F test to compare variances
		Equation	Y = -0.03455*X + 92.73									F, DFn, Dfd	5.977, 6, 12		F, DFn, Dfd	15.37, 7, 12
												P value	0.0086		P value	<0.0001
												P value summary	**		P value summary	****
												Significantly different (P < 0.05)?	Yes		Significantly different (P < 0.05)?	Yes
												Column D	STARVED_upd2		Column D	STARVED_upd2
												vs.	vs.		vs.	vs.
												Column C	FED_upd2		Column A	FED
												Unpaired t test			Unpaired t test
												P value	0.6872		P value	<0.0001
												P value summary	ns		P value summary	****
												Significantly different (P < 0.05)?	No		Significantly different (P < 0.05)?	Yes
												One- or two-tailed P value?	Two-tailed		One- or two-tailed P value?	Two-tailed
												t, df	t=0.4111, df=14		t, df	t=5.306, df=19
												How big is the difference?			How big is the difference?
												Mean of column C	48.74		Mean of column A	10.03
												Mean of column D	43.36		Mean of column D	43.36
												Difference between means (D - C) ± SEM	-5.376 ± 13.08		Difference between means (D - A) ± SEM	33.33 ± 6.282
												95% confidence interval	-33.42 to 22.67		95% confidence interval	20.18 to 46.48
												R squared (eta squared)	0.01193		R squared (eta squared)	0.597
												F test to compare variances			F test to compare variances
												F, DFn, Dfd	2.216, 7, 7		F, DFn, Dfd	6.935, 7, 12
												P value	0.3156		P value	0.0038
												P value summary	ns		P value summary	**
												Significantly different (P < 0.05)?	No		Significantly different (P < 0.05)?	Yes
												Column C	FED_upd2		Column D	STARVED_upd2
												vs.	vs.		vs.	vs.
												Column B	STARVED		Column B	STARVED
												Unpaired t test			Unpaired t test
												P value	0.5529		P value	0.7886
												P value summary	ns		P value summary	ns
												Significantly different (P < 0.05)?	No		Significantly different (P < 0.05)?	No
												One- or two-tailed P value?	Two-tailed		One- or two-tailed P value?	Two-tailed
												t, df	t=0.6093, df=13		t, df	t=0.2737, df=13
												How big is the difference?			How big is the difference?
												Mean of column B	40.54		Mean of column B	40.54
												Mean of column C	48.74		Mean of column D	43.36
												Difference between means (C - B) ± SEM	8.204 ± 13.46		Difference between means (D - B) ± SEM	2.827 ± 10.33
												95% confidence interval	-20.89 to 37.29		95% confidence interval	-19.49 to 25.14
												R squared (eta squared)	0.02776		R squared (eta squared)	0.00573
												F test to compare variances			F test to compare variances
												F, DFn, Dfd	2.571, 7, 6		F, DFn, Dfd	1.160, 7, 6
												P value	0.2703		P value	0.8723
												P value summary	ns		P value summary	ns
												Significantly different (P < 0.05)?	No		Significantly different (P < 0.05)?	No

## Sheet: Figure 6
Genotype information
Genetic control 1	w+; Yolk Gal4/+	w+; Yolk Gal4 (F)x CS (M)		Fig 6A Fixation												Fig 6B optomotor														Fig 6D Visual Competion
Genetic control 2	w+; UAS upd2 RNAi/+	CS (F) x UAS upd2 RNAi (M)			Fly No	Yolk_+	Upd2RNAi_+	Yolk>Upd2Rnai
Experimental group	w+; YolkGal4>upd2Rnai	w+; Yolk Gal4 (F)x UAS upd2 RNAi (M)			1	14.7661	9.55734	12.4647										Fly No	Yolk_+	Upd2RNAi_+	Yolk>Upd2Rnai									Fly No	Yolk_+	Upd2RNAi_+	Yolk>Upd2Rnai
					2	20.6496	9.68322	11.0249										1	43.4566	62.03	55.989									1	24.4816	30.6735	15.7329
					3	13.4316	13.2003	16.4297										2	59.5089	60.21	84.4587									2	21.5416	28.0972	21.8212
					4	18.7428	6.41786	9.13491										3	53.7446	56.4257										3	19.2984	26.2945	18.1301
					5	15.973	42.6842	22.1258										4	59.8682	52.0521	67.4981									4	27.5092	21.8387	16.9877
					6	13.4612	20.5356	18.4728										5	23.0247	53.6634	73.968									5	23.841	28.1018	21.5187		Shapiro-Wilk normality test
					7	14.1872	22.7674	13.4199										6	56.133	34.9469	50.8654									6	22.5743	22.3588	19.2657		W	0.9616	0.9749	0.9477
					8	15.5407	37.8683	16.8661										7	52.6221	65.0067	65.5931									7	24.7862	24.6758	17.7175		P value	0.2273	0.5558	0.0811
					9	8.40897	30.5817	31.7449										8	16.173	41.1497	66.2218									8	23.0249	28.2796	21.7383		Passed normality test (alpha=0.05)?	Yes	Yes	Yes
					10	23.064	7.48445	7.27606										9	57.1301	61.556	65.6501									9	36.2625	24.0554	15.4937		P value summary	ns	ns	ns
					11	13.323	25.5596	24.158										10	102.336	40.402	69.6194									10	28.6837	21.2935	18.6525
					12	30.7102	9.48691	10.583										11	74.4511	72.7483	78.3716									11	22.0236	22.787	25.3182
					13	15.9189	14.7812	19.3377										12	59.7291	69.176	54.3445									12	25.0361	27.3588	18.0182
					14	15.0235	10.315	23.7294										13	71.724	57.9063										13	20.2766	19.1451	26.8743
					15		19.246	21.2791										14		58.514										14	23.7991	25.6856	19.7417			Holm-Sidak's multiple comparisons test	Mean Diff.	Significant?	Summary	Adjusted P Value
					16		18.3401											15												15	24.2683	21.9271	20.7917			Yolk_+ vs. Upd2RNAi_+	-0.4786	No	ns	0.6285	A-B
					17		15.2976											16												16	31.2701	25.1229	25.7229			Yolk_+ vs. Yolk>Upd2Rnai	4.803	Yes	****	<0.0001	A-C
																		17												17	30.4894	24.2531	34.3354			Upd2RNAi_+ vs. Yolk>Upd2Rnai	5.281	Yes	****	<0.0001	B-C
																														18	23.8561	25.2114	14.9031
																	Shapiro-Wilk normality test													19	29.5842	23.7206	13.4073			Test details	Mean 1	Mean 2	Mean Diff.	SE of diff.	n1	n2
																	W	0.9259	0.9427	0.9624										20	28.9231	30.0628	28.8871			Yolk_+ vs. Upd2RNAi_+	25.05	25.53	-0.4786	0.9864	37	37
					Shapiro-Wilk normality test												P value	0.3005	0.4547	0.801										21	28.6065	27.21	17.4323			Yolk_+ vs. Yolk>Upd2Rnai	25.05	20.25	4.803	0.9864	37	37
					W	0.8668	0.8955	0.9673									Passed normality test (alpha=0.05)?	Yes	Yes	Yes										22	30.1011	28.0659	16.724			Upd2RNAi_+ vs. Yolk>Upd2Rnai	25.53	20.25	5.281	0.9864	37	37
					P value	0.0378	0.0571	0.8156									P value summary	ns	ns	ns										23	17.9878	19.9386	13.4723
					Passed normality test (alpha=0.05)?	No	Yes	Yes																						24	22.4674	25.93	21.2054			ANOVA summary
					P value summary	*	ns	ns																						25	19.1703	21.2122	13.4888			F	17.54
																														26	33.613	25.7704	20.7664			P value	<0.0001
																Tukey's multiple comparisons test	Mean Diff.	95.00% CI of diff.	Significant?	Summary	Adjusted P Value									27	28.2134	26.6878	21.9276			P value summary	****
				Tukey's multiple comparisons test	Mean Diff.	95.00% CI of diff.	Significant?	Summary	Adjusted P Value							Yolk_+ vs. Upd2RNAi_+	0.01858	-14.42 to 14.46	No	ns	>0.9999	A-B								28	31.5152	26.5718	25.5838			Significant diff. among means (P < 0.05)?	Yes
				Yolk_+ vs. Upd2RNAi_+	-1.802	-8.884 to 5.280	No	ns	0.8113	A-B						Yolk_+ vs. Yolk>Upd2Rnai	-10.45	-25.81 to 4.910	No	ns	0.2327	A-C								29	22.6886	22.2891	22.4282			R square	0.2451
				Yolk_+ vs. Yolk>Upd2Rnai	-0.5459	-7.838 to 6.746	No	ns	0.982	A-C						Upd2RNAi_+ vs. Yolk>Upd2Rnai	-10.47	-25.58 to 4.637	No	ns	0.2209	B-C								30	23.3986	23.3458	17.7377
				Upd2RNAi_+ vs. Yolk>Upd2Rnai	1.256	-5.695 to 8.207	No	ns	0.8996	B-C																				31	26.0693	25.2855	17.9513			Brown-Forsythe test
																Test details	Mean 1	Mean 2	Mean Diff.	SE of diff.	n1	n2	q	DF						32	24.5979	32.4903	26.3806			F (DFn, DFd)	0.8425 (2, 108)
				Test details	Mean 1	Mean 2	Mean Diff.	SE of diff.	n1	n2	q	DF				Yolk_+ vs. Upd2RNAi_+	56.15	56.13	0.01858	5.901	13	14	0.004453	35						33	21.2682	21.0725	15.701			P value	0.4335
				Yolk_+ vs. Upd2RNAi_+	16.66	18.46	-1.802	2.917	14	17	0.8735	43				Yolk_+ vs. Yolk>Upd2Rnai	56.15	66.6	-10.45	6.277	13	11	2.355	35						34	20.2071	35.5868	23.7611			P value summary	ns
				Yolk_+ vs. Yolk>Upd2Rnai	16.66	17.2	-0.5459	3.004	14	15	0.257	43				Upd2RNAi_+ vs. Yolk>Upd2Rnai	56.13	66.6	-10.47	6.173	14	11	2.399	35						35	25.9947	30.7783	21.8162			Are SDs significantly different (P < 0.05)?	No
				Upd2RNAi_+ vs. Yolk>Upd2Rnai	18.46	17.2	1.256	2.864	17	15	0.6203	43																		36	19.813	28.6324	17.6586
																ANOVA summary														37	19.609	22.7475	20.0542			Bartlett's test
				ANOVA summary												F	1.822																			Bartlett's statistic (corrected)	2.229
				F	0.2059											P value	0.1767																			P value	0.3281
				P value	0.8147											P value summary	ns																			P value summary	ns
				P value summary	ns											Significant diff. among means (P < 0.05)?	No																			Are SDs significantly different (P < 0.05)?	No
				Significant diff. among means (P < 0.05)?	No											R square	0.09429
				R square	0.009485																															ANOVA table	SS	DF	MS	F (DFn, DFd)	P value
																Brown-Forsythe test																				Treatment (between columns)	631.3	2	315.7	F (2, 108) = 17.54	P<0.0001
				Brown-Forsythe test												F (DFn, DFd)	1.404 (2, 35)																			Residual (within columns)	1944	108	18
				F (DFn, DFd)	2.730 (2, 43)											P value	0.259																			Total	2575	110
				P value	0.0765											P value summary	ns
				P value summary	ns											Are SDs significantly different (P < 0.05)?	No
				Are SDs significantly different (P < 0.05)?	No
																Bartlett's test
				Bartlett's test												Bartlett's statistic (corrected)	8.319
				Bartlett's statistic (corrected)	6.914											P value	0.0156
				P value	0.0315											P value summary	*
				P value summary	*											Are SDs significantly different (P < 0.05)?	Yes
				Are SDs significantly different (P < 0.05)?	Yes
																ANOVA table	SS	DF	MS	F (DFn, DFd)	P value
				ANOVA table	SS	DF	MS	F (DFn, DFd)	P value							Treatment (between columns)	855.4	2	427.7	F (2, 35) = 1.822	P=0.1767
				Treatment (between columns)	26.91	2	13.45	F (2, 43) = 0.2059	P=0.8147							Residual (within columns)	8217	35	234.8
				Residual (within columns)	2810	43	65.35									Total	9072	37
				Total	2837	45

## Sheet: Figure 7
Genotype information
Genetic control 1	w+; Yolk Gal4/+	w+; Yolk Gal4 (F)x CS (M)
Genetic control 2	w+; UAS upd2 RNAi/+	CS (F) x UAS upd2 RNAi (M)
Experimental group	w+; YolkGal4>upd2Rnai	w+; Yolk Gal4 (F)x UAS upd2 RNAi (M)
ALL GROUPS ON THIP
figure 7A												Figure 7B
												Yolk_+_THIP	upd2RNAi/+_THIP	Yolk>Upd2Rnai_THIP
yolk/+	upd2/+	yolk>upd2		yolk/+	upd2/+	yolk>upd2						22.3286	28.0205	19.2571
654.5	594.5	644		636.5	631.5	618.5						21.7753	22.6475	24.2973
648	627.5	623.5		650	697	573.5						21.6224	39.4243	21.773
622	568.5	464		621.5	669	614.5						24.4018	26.6234	16.2543
646.5	589.5	629		670	609.5	626.5						26.1133	29.7006	18.1204
599	627	641		658	670.5	551						25.5028	24.747	21.1909
635.5	596	663.5		622.5	625	662						22.4529	25.037	22.1901
622	600	657		634	669	655						21.7766	37.6646	17.8296
657	639	618.5		671.5	662.5	600						29.2241	29.1956	21.9037
626.5	625	551.5		695.5	640.5	599.5						25.7273	19.9812	19.96
611.5	589	576		669	691.5	553.5						24.1302	29.0792	18.8389
672	591	545		682.5	634	589						27.1777	31.5975	19.1793
662	639	471		667	673	534.5						27.9178
641.5	641	455.5		645.5	659	528
641.5	632.5	585		671	651.5	610.5
665.5	623.5	635.5		662	671	653
595	586.5	618.5		658	603	588.5
641.5	620	471.5		670	672	579.5
643	618.5			652.5	639							Tukey's multiple comparisons test	Mean Diff.	95.00% CI of diff.	Significant?	Summary	Adjusted P Value
655.5	589.5			629	639.5							Yolk_+_THIP vs. upd2RNAi/+_THIP	-4.016	-7.725 to -0.3071	Yes	*	0.0315	D-E
												Yolk_+_THIP vs. Yolk>Upd2Rnai_THIP	4.561	0.8517 to 8.270	Yes	*	0.0131	D-F
												upd2RNAi/+_THIP vs. Yolk>Upd2Rnai_THIP	8.577	4.794 to 12.36	Yes	****	<0.0001	E-F
ANOVA summary												Shapiro-Wilk test
F	8.038											W	0.9231	0.9479	0.9772
P value	0.0009											P value	0.2759	0.6063	0.9703
P value summary	***											Passed normality test (alpha=0.05)?	Yes	Yes	Yes
Significant diff. among means (P < 0.05)?	Yes											P value summary	ns	ns	ns
R squared	0.2361
												ANOVA summary
Brown-Forsythe test												F	15.46
F (DFn, DFd)	8.386 (2, 52)											P value	<0.0001
P value	0.0007											P value summary	****
P value summary	***											Significant diff. among means (P < 0.05)?	Yes
Are SDs significantly different (P < 0.05)?	Yes											R squared	0.4763
Bartlett's test												Brown-Forsythe test
Bartlett's statistic (corrected)	34.46											F (DFn, DFd)	3.499 (2, 34)
P value	<0.0001											P value	0.0415
P value summary	****											P value summary	*
Are SDs significantly different (P < 0.05)?	Yes											Are SDs significantly different (P < 0.05)?	Yes
ANOVA table	SS	DF	MS	F (DFn, DFd)	P value							Bartlett's test
Treatment (between columns)	31804	2	15902	F (2, 52) = 8.038	P=0.0009							Bartlett's statistic (corrected)	11.43
Residual (within columns)	102880	52	1978									P value	0.0033
Total	134684	54										P value summary	**
												Are SDs significantly different (P < 0.05)?	Yes
Tukey's multiple comparisons test	Mean Diff.	95.00% CI of diff.	Significant?	Summary	Adjusted P Value							ANOVA table	SS	DF	MS	F (DFn, DFd)	P value
yolk/+ vs. upd2/+	28.55	-6.264 to 63.37	No	ns	0.1277	A-B						Treatment (between columns)	442	2	221	F (2, 34) = 15.46	P<0.0001
yolk/+ vs. yolk>upd2	59.54	23.71 to 95.36	Yes	***	0.0006	A-C						Residual (within columns)	486.1	34	14.3
upd2/+ vs. yolk>upd2	30.98	-4.843 to 66.81	No	ns	0.1025	B-C						Total	928.1	36
Test details	Mean 1	Mean 2	Mean Diff.	SE of diff.	n1	n2	q	DF
yolk/+ vs. upd2/+	638.9	610.4	28.55	14.43	19	19	2.798	52
yolk/+ vs. yolk>upd2	638.9	579.4	59.54	14.85	19	17	5.67	52
upd2/+ vs. yolk>upd2	610.4	579.4	30.98	14.85	19	17	2.951	52

## Sheet: Figure 8
					Figure 8C								Figure 8D												Figure 8E												Figure 8F
Genotype information						Ilp2Gal4/+		domeRNAi_+		Ilp2Gal4>domeRNAi			Fly No	Ilp2Gal4/+	domeRNAi_+	Ilp2Gal4>domeRNAi		Ilp2Gal4/+	domeRNAi_+	Ilp2Gal4>domeRNAi					Fly No	Ilp2Gal4/+	domeRNAi_+	Ilp2Gal4>domeRNAi		Ilp2Gal4/+	domeRNAi_+	Ilp2Gal4>domeRNAi					Fly no
Genetic control 1	w+; Ilp2 Gal4/+	w+; Ilp2 Gal4(F)x CS (M)			ZT	Mean	SEM	Mean	SEM	Mean	SEM		1	221.412	192.851	291.961		416.666	321.334	383.333					1	1154	878	906		498	599	1105					1	Ilp2Gal4/+	DomeRnai/+	IlpGal4>DomeRnai
Genetic control 2	w+; UAS dome RNAi/+	CS (F) x UAS dome RNAi (M)			1	8.1458	1.28	8.9167	1.3461	3.6296	1.451		2	189.154	114.238	44.8128		380.333	267.334	186.334					2	703	998	1868		518	698	2000					2	35.1353	22.0305	22.0762
Experimental group	w+; Ilp2 Gal4>domeRnai	w+; Ilp2 Gal4(F)x UAS dome RNAi (M)			2	22.9531	2.3946	21.7031	2.274	4.7778	1.4557		3	223.994	106.003	77.1588		308	155.333	439.333					3	549	1191	1280		232	1311	2518					3	33.4531	30.2089	15.1795
					3	33.875	2.028	31.0417	2.0976	7.8333	1.2457		4	121.5	251.062	126.977		172.667	319.667	233					4	1503	1255	1246		1343	1583	1538					4	34.6613	28.1846	26.0581
					4	31.9167	1.7531	30.2292	1.7132	12.8148	1.8654		5	323.879	53.5452	82.9548		571.667	86.3328	246.334					5	1404	840	1882		1274	413	2330					5	24.7947	25.4592	23.2553
					5	31.9792	2.0959	32.2292	1.7769	13.1852	1.7869		6	263.55	324.217	31.716		355.333	335.333	365.666					6	308	1828	978		474	1250	777					6	33.6869	28.0311	23.4133
					6	30.6667	1.7981	31.9375	2.0464	12.4444	1.8803		7	327.887	152.364	1.5		453.334	439.667	147.667					7	807	1196	715		440	613						7	26.3615	20.9791	20.1861
					7	33.1667	1.7103	35.7917	1.6734	12.7407	1.7516		8	120.25	132.114	157.704		110.333	254	492					8	1225	1117	914		1484	378	1135					8	25.4723	37.6278	17.7774
					8	26.7917	1.8554	27.3125	1.8644	9.1667	1.5306		9	286.25	200.545	29.5452		519.334	643	156.667					9	1902	1702	1690		690	1749	1154					9	23.8147	34.7601	27.2613
					9	17.4167	1.67	21.2292	1.7717	4.4815	0.94		10	199.296	371.675	160.546		376	594.334	363.667					10	1041	575	2216		1170	729	1797					10	23.498	24.3473	17.1066
					10	11.625	1.6166	12.9583	1.4374	3.2222	0.7332		11	130.477	230.315	68.3412		414.667	478.333	391.333					11	1192	826	1723		1120	550	1171					11	18.4816	30.4176	16.8236
					11	5.3958	0.9883	3.9375	0.6783	0.463	0.1693		12	357.697	273.046	197.728		593.666	557.333	414					12	1103	1162	804		783	1006	696					12	31.7752	26.5468	22.7274
					12	2.9167	1.0359	1.1042	0.4303	0.2963	0.1855		13	205.182	228.905	20.886		377.333	533	243					13	2729	1396	1079		2006	1241	709					13	30.1359	37.0908	25.8111
					13	17.7917	2.5628	21.4375	2.5366	10.3519	1.9544		14	294.1	357.407	7.0908		477	461.666	253					14	1255	1549	1265		1211	1295	624					14	31.8175	25.5319	29.9339
					14	23.1042	2.379	27.6875	2.5102	16.0926	2.0393		15	191.519	310.205	34.932		464.666	490.667	372					15	921	1162	1768		340	664	1393					15	28.5489	31.0179	28.4545
					15	28.5	1.9224	30.4167	2.3372	20.3889	1.732		16	153.042	203.204	49.8864		406	454.333	238					16	1313	667	1613		665	873	920					16		29.9566	18.0144
					16	28.3958	2.0921	30.0625	2.1746	23.0926	1.8868		17			202.25				425					17	1321	1708	1453		840	592	1874
					17	31.0417	2.1904	31.375	2.394	25.2778	2.0041														18			1543				690					Shapiro-Wilk test
					18	33.9792	2.2408	35.0625	2.45	26.4074	2.1719																										W	0.9385	0.9591	0.9529
					19	34.2708	2.3191	33.4167	2.4521	28.3889	2.1483														Shapiro-Wilk test												P value	0.3998	0.6763	0.5713
					20	37.6458	2.0783	35.8542	2.3375	32.463	2.1841														W	0.9077	0.9614	0.9632		0.9404	0.9159	0.9118					Passed normality test (alpha=0.05)?	Yes	Yes	Yes
					21	39.7708	2.0737	37.4583	2.5206	34.8148	2.234		Shapiro-Wilk test												P value	0.0914	0.6571	0.6646		0.3228	0.1258	0.1073					P value summary	ns	ns	ns
					22	41.6875	2.3946	40.2083	2.2	28.0185	2.3433		W	0.9449	0.9751	0.8894		0.9329	0.9647	0.9268					Passed normality test (alpha=0.05)?	Yes	Yes	Yes		Yes	Yes	Yes
					23	44.4583	2.0004	39	2.3711	30.2778	2.2612		P value	0.4132	0.9133	0.0452		0.2712	0.7478	0.1923					P value summary	ns	ns	ns		ns	ns	ns					Tukey's multiple comparisons test	Mean Diff.	95.00% CI of diff.	Significant?	Summary	Adjusted P Value
					24	39.1667	2.2417	37.5	2.1731	27.6111	2.1491		Passed normality test (alpha=0.05)?	Yes	Yes	No		Yes	Yes	Yes																	Ilp2Gal4/+ vs. DomeRnai/+	-0.1243	-4.543 to 4.295	No	ns	0.9974	B-C
													P value summary	ns	ns	*		ns	ns	ns																	Ilp2Gal4/+ vs. IlpGal4>DomeRnai	6.416	1.998 to 10.84	Yes	**	0.0029	B-D
																									Day time												DomeRnai/+ vs. IlpGal4>DomeRnai	6.541	2.199 to 10.88	Yes	**	0.002	C-D
																									Tukey's multiple comparisons test	Mean Diff.	95.00% CI of diff.	Significant?	Summary	Adjusted P Value
													Day time												Ilp2Gal4/+ vs. domeRNAi_+	22.35	-352.9 to 397.6	No	ns	0.9886	A-B						Test details	Mean 1	Mean 2	Mean Diff.	SE of diff.	n1	n2	q	DF
													Tukey's multiple comparisons test	Mean Diff.	95.00% CI of diff.	Significant?	Summary	Adjusted P Value							Ilp2Gal4/+ vs. Ilp2Gal4>domeRNAi	-184	-553.9 to 186.0	No	ns	0.4578	A-C						Ilp2Gal4/+ vs. DomeRnai/+	28.69	28.81	-0.1243	1.817	14	15	0.09673	41
													Ilp2Gal4/+ vs. domeRNAi_+	6.718	-65.51 to 78.94	No	ns	0.9724	A-B						domeRNAi_+ vs. Ilp2Gal4>domeRNAi	-206.3	-576.3 to 163.7	No	ns	0.3761	B-C						Ilp2Gal4/+ vs. IlpGal4>DomeRnai	28.69	22.27	6.416	1.817	14	15	4.993	41
													Ilp2Gal4/+ vs. Ilp2Gal4>domeRNAi	132.3	61.13 to 203.4	Yes	***	0.0001	A-C																		DomeRnai/+ vs. IlpGal4>DomeRnai	28.81	22.27	6.541	1.786	15	15	5.18	41
													domeRNAi_+ vs. Ilp2Gal4>domeRNAi	125.6	54.41 to 196.7	Yes	***	0.0003	B-C						Test details	Mean 1	Mean 2	Mean Diff.	SE of diff.	n1	n2	q	DF
																									Ilp2Gal4/+ vs. domeRNAi_+	1202	1179	22.35	155.2	17	17	0.2036	49				ANOVA summary
													Test details	Mean 1	Mean 2	Mean Diff.	SE of diff.	n1	n2	q	DF				Ilp2Gal4/+ vs. Ilp2Gal4>domeRNAi	1202	1386	-184	153.1	17	18	1.7	49				F	8.684
													Ilp2Gal4/+ vs. domeRNAi_+	225.6	218.9	6.718	29.82	16	16	0.3186	46				domeRNAi_+ vs. Ilp2Gal4>domeRNAi	1179	1386	-206.3	153.1	17	18	1.906	49				P value	0.0007
													Ilp2Gal4/+ vs. Ilp2Gal4>domeRNAi	225.6	93.29	132.3	29.38	16	17	6.367	46																P value summary	***
													domeRNAi_+ vs. Ilp2Gal4>domeRNAi	218.9	93.29	125.6	29.38	16	17	6.044	46				ANOVA summary												Significant diff. among means (P < 0.05)?	Yes
																									F	1.104											R square	0.2976
																									P value	0.3396
													ANOVA summary												P value summary	ns											Brown-Forsythe test
													F	12.99											Significant diff. among means (P < 0.05)?	No											F (DFn, DFd)	0.1210 (2, 41)
													P value	<0.0001											R square	0.04312											P value	0.8863
													P value summary	****																							P value summary	ns
													Significant diff. among means (P < 0.05)?	Yes											Brown-Forsythe test												Are SDs significantly different (P < 0.05)?	No
													R square	0.361											F (DFn, DFd)	0.4447 (2, 49)
																									P value	0.6436											Bartlett's test
													Brown-Forsythe test												P value summary	ns											Bartlett's statistic (corrected)	0.1143
													F (DFn, DFd)	0.2914 (2, 46)											Are SDs significantly different (P < 0.05)?	No											P value	0.9445
													P value	0.7486																							P value summary	ns
													P value summary	ns											Bartlett's test												Are SDs significantly different (P < 0.05)?	No
													Are SDs significantly different (P < 0.05)?	No											Bartlett's statistic (corrected)	2.458
																									P value	0.2926											ANOVA table	SS	DF	MS	F (DFn, DFd)	P value
													Bartlett's test												P value summary	ns											Treatment (between columns)	415.3	2	207.7	F (2, 41) = 8.684	P=0.0007
													Bartlett's statistic (corrected)	0.6013											Are SDs significantly different (P < 0.05)?	No											Residual (within columns)	980.4	41	23.91
													P value	0.7404																							Total	1396	43
													P value summary	ns											ANOVA table	SS	DF	MS	F (DFn, DFd)	P value
													Are SDs significantly different (P < 0.05)?	No											Treatment (between columns)	452387	2	226194	F (2, 49) = 1.104	P=0.3396
																									Residual (within columns)	10037905	49	204855
													ANOVA table	SS	DF	MS	F (DFn, DFd)	P value							Total	10490292	51
													Treatment (between columns)	184886	2	92443	F (2, 46) = 12.99	P<0.0001
													Residual (within columns)	327300	46	7115
													Total	512186	48
													Night time												Night time
													Tukey's multiple comparisons test	Mean Diff.	95.00% CI of diff.	Significant?	Summary	Adjusted P Value							Holm-Sidak's multiple comparisons test	Mean Diff.	Significant?	Summary	Adjusted P Value
													Ilp2Gal4/+ vs. domeRNAi_+	0.3333	-112.7 to 113.4	No	ns	>0.9999	E-F						Ilp2Gal4/+ vs. domeRNAi_+	-26.82	No	ns	0.8774	E-F
													Ilp2Gal4/+ vs. Ilp2Gal4>domeRNAi	85.09	-26.27 to 196.4	No	ns	0.1648	E-G						Ilp2Gal4/+ vs. Ilp2Gal4>domeRNAi	-431.9	Yes	*	0.0473	E-G
													domeRNAi_+ vs. Ilp2Gal4>domeRNAi	84.75	-26.60 to 196.1	No	ns	0.1671	F-G						domeRNAi_+ vs. Ilp2Gal4>domeRNAi	-405.1	Yes	*	0.0473	F-G
													Test details	Mean 1	Mean 2	Mean Diff.	SE of diff.	n1	n2	q	DF				Test details	Mean 1	Mean 2	Mean Diff.	SE of diff.	n1	n2	t	DF
													Ilp2Gal4/+ vs. domeRNAi_+	399.8	399.5	0.3333	46.67	16	16	0.0101	46				Ilp2Gal4/+ vs. domeRNAi_+	887.5	914.4	-26.82	173	17	17	0.155	48
													Ilp2Gal4/+ vs. Ilp2Gal4>domeRNAi	399.8	314.7	85.09	45.98	16	17	2.617	46				Ilp2Gal4/+ vs. Ilp2Gal4>domeRNAi	887.5	1319	-431.9	173	17	17	2.497	48
													domeRNAi_+ vs. Ilp2Gal4>domeRNAi	399.5	314.7	84.75	45.98	16	17	2.607	46				domeRNAi_+ vs. Ilp2Gal4>domeRNAi	914.4	1319	-405.1	173	17	17	2.342	48
													ANOVA summary												ANOVA summary
													F	2.297											F	3.914
													P value	0.1119											P value	0.0266
													P value summary	ns											P value summary	*
													Significant diff. among means (P < 0.05)?	No											Significant diff. among means (P < 0.05)?	Yes
													R square	0.09081											R square	0.1402
													Brown-Forsythe test												Brown-Forsythe test
													F (DFn, DFd)	0.9347 (2, 46)											F (DFn, DFd)	0.6535 (2, 48)
													P value	0.4											P value	0.5248
													P value summary	ns											P value summary	ns
													Are SDs significantly different (P < 0.05)?	No											Are SDs significantly different (P < 0.05)?	No
													Bartlett's test												Bartlett's test
													Bartlett's statistic (corrected)	2.324											Bartlett's statistic (corrected)	2.091
													P value	0.3129											P value	0.3516
													P value summary	ns											P value summary	ns
													Are SDs significantly different (P < 0.05)?	No											Are SDs significantly different (P < 0.05)?	No
													ANOVA table	SS	DF	MS	F (DFn, DFd)	P value							ANOVA table	SS	DF	MS	F (DFn, DFd)	P value
													Treatment (between columns)	80063	2	40031	F (2, 46) = 2.297	P=0.1119							Treatment (between columns)	1991340	2	995670	F (2, 48) = 3.914	P=0.0266
													Residual (within columns)	801539	46	17425									Residual (within columns)	12212110	48	254419
													Total	881602	48										Total	14203451	50

## Sheet: Figure S1
Figure S1A							Figure S1B
Sum								Day				Night
Chamber No:	yw	upd2					Chamber No:	yw	upd2			yw	upd2
1	0.181818	0.163636					1	0.0945455	0.0945455			0.0872727	0.0690909
2	0.290909	0.245455					2	0.258182	0.158182			0.0327273	0.0872727
3	0.0854546	0.186364					3	0.0854546	0.112727			0	0.0736364
4	0.174545	0.236364					4	0.158182	0.130909			0.0163636	0.105455
5	0.147273	0.222727					5	0.14	0.121818			0.00727273	0.100909
6	0.168182						6	0.0854546				0.0827273
7	0.127273						7	0.12				0.00727273
Shapiro-Wilk test
W	0.9084	0.9164						Shapiro-Wilk normality test
P value	0.3849	0.5069						W	0.8228	0.984		0.806	0.9154
Passed normality test (alpha=0.05)?	Yes	Yes						P value	0.0683	0.9546		0.047	0.5006
P value summary	ns	ns						Passed normality test (alpha=0.05)?	Yes	Yes		No	Yes
								P value summary	ns	ns		*	ns
Unpaired t test
P value	0.2031							Day				Night
P value summary	ns							Unpaired t test				Mann Whitney test
Significantly different (P < 0.05)?	No							P value	0.7157			P value	0.0354
One- or two-tailed P value?	Two-tailed							P value summary	ns			Exact or approximate P value?	Exact
t, df	t=1.362, df=10							Significantly different (P < 0.05)?	No			P value summary	*
								One- or two-tailed P value?	Two-tailed			Significantly different (P < 0.05)?	Yes
How big is the difference?								t, df	t=0.3747, df=10			One- or two-tailed P value?	Two-tailed
Mean of column A	0.1679											Sum of ranks in column D,E	32.50 , 45.50
Mean of column B	0.2109							How big is the difference?				Mann-Whitney U	4.5
Difference between means (B - A) ± SEM	0.04299 ± 0.03157							Mean of column A	0.1345
95% confidence interval	-0.02734 to 0.1133							Mean of column B	0.1236			Difference between medians
R squared (eta squared)	0.1564							Difference between means (B - A) ± SEM	-0.01091 ± 0.02911			Median of column D	0.01636, n=7
								95% confidence interval	-0.07578 to 0.05396			Median of column E	0.08727, n=5
F test to compare variances								R squared (eta squared)	0.01385			Difference: Actual	0.07091
F, DFn, Dfd	3.354, 6, 4											Difference: Hodges-Lehmann	0.06636
P value	0.2615							F test to compare variances
P value summary	ns							F, DFn, Dfd	6.774, 6, 4
Significantly different (P < 0.05)?	No							P value	0.0852
								P value summary	ns
								Significantly different (P < 0.05)?	No

## Sheet: Figure S2 
	Figure S2A							Figure S2B
		Fly No	yw	upd2					Fly No	yw	upd2
		1	0.4694	0.359					1	33.5469	34.1668
		2	0.3775	0.5467					2	27.935	43.521
		3	0.4844	0.5719					3	31.2165	45.3023
		4	0.5155	0.4031					4	22.5922	43.4479
		5	0.3677	0.7597					5	15.7329	53.8646
		6	0.379	0.5146					6	28.1117	56.0426
		7	0.5108	0.3716					7	26.6336	36.2924
		8	0.5228	0.2552					8	35.66	27.8698
		9	0.4271	0.4401					9	34.6516	36.1473
		10	0.363	0.5618					10	13.1407	41.7086
		11	0.471	0.8788					11	25.9363	54.0729
		12	0.488	0.5216					12	22.6029	35.6111
		13	0.5669	0.4601					13	30.3693	42.9306
		14	0.3911	0.4712					14	9.0521	51.4444
		15	0.3883	0.5329					15	19.7926	40.4722
		16	0.6141	0.6069					16	20.8658	47.9583
		17	0.5564	0.4488					17	40.7917	44.5833
		18	0.5775	0.3732					18	39.5972	40.0833
		19	0.4133	0.4342					19	31.2917	32.3194
		20	0.5308	0.4898					20	36.1944	44.875
		21	0.5414	0.29					21	36.6944	35.8472
		22	0.474	0.4948					22	34.3611	35.7778
		23	0.4501	0.5635					23	25.9444	48
		24	0.4799	0.3249					24	30.3333	30.3611
		25	0.5191	0.3584					25	36.1944	35.6806
		26	0.3549	0.3898					26	14.4444	41.1806
		27	0.4554	0.5616					27	29.4167	51.2361
		28	0.4781						28	28.125
		29	1.2874						29	48.125
		30	0.6681						30	34
		31	0.7567						31	38.9722
		32	0.5406						32	34.375
		33	1.2322						33	34.2222
	Shapiro-Wilk test							Shapiro-Wilk test
	W	0.6558	0.935					W	0.9688	0.9706
	P value	<0.0001	0.0918					P value	0.4482	0.6177
	Passed normality test (alpha=0.05)?	No	Yes					Passed normality test (alpha=0.05)?	Yes	Yes
	P value summary	****	ns					P value summary	ns	ns
	Mann Whitney test
	P value	0.4251							Unpaired t test
	Exact or approximate P value?	Exact							P value	<0.0001
	P value summary	ns							P value summary	****
	Significantly different (P < 0.05)?	No							Significantly different (P < 0.05)?	Yes
	One- or two-tailed P value?	Two-tailed							One- or two-tailed P value?	Two-tailed
	Sum of ranks in column A,B	1061 , 769							t, df	t=5.876, df=58
	Mann-Whitney U	391
									How big is the difference?
	Difference between medians								Mean of column A	29.42
	Median of column A	0.4844, n=33							Mean of column B	41.88
	Median of column B	0.4712, n=27							Difference between means (B - A) ± SEM	12.46 ± 2.121
	Difference: Actual	-0.0132							95% confidence interval	8.215 to 16.70
	Difference: Hodges-Lehmann	-0.0206							R squared (eta squared)	0.3731
									F test to compare variances
									F, DFn, Dfd	1.312, 32, 26
									P value	0.4823
									P value summary	ns
									Significantly different (P < 0.05)?	No
									Data analyzed
									Sample size, column A	33
									Sample size, column B	27

[truncated: 10 more sheets: Figure S3, Figure S4, Figure S5, Figure S6, Figure S7, Figure S8, Figure S9, FigureS10, Figure S11, Figure S12]
